# Supplementary material for: An evaluation of fertility- and migration-based policy responses to Japan’s ageing population
Source: PLoS One. 2018 Dec 19;13(12):e0209285. doi: 10.1371/journal.pone.0209285 (PMC6300274; doi:10.1371/journal.pone.0209285)
Supplement: S1 File — (CSV) [file pone.0209285.s001.csv]

Population	Mortality rate	Fertility rate	Fertility proportion
1020000	0.00204	0	0
1041000	0.00034	0	0
1042000	0.00019	0	0
1067000	0.00011	0	0
1044000	0.00013	0	0
1044000	0.00011	0	0
1073000	0.00009	0	0
1069000	0.00008	0	0
1062000	0.00006	0	0
1059000	0.00009	0	0
1100000	0.00007	0	0
1119000	0.00007	0	0
1150000	0.00009	0	0
1166000	0.00008	0.00041	0.00029
1178000	0.00012	0.00124	0.00087
1180000	0.00013	0.00332	0.00233
1198000	0.00015	0.00598	0.0042
1193000	0.0002	0.01142	0.00803
1196000	0.00023	0.01665	0.01171
1238000	0.00029	0.02278	0.01601
1248000	0.00032	0.02837	0.01994
1227000	0.00036	0.03573	0.02512
1247000	0.00038	0.04514	0.03173
1233000	0.00041	0.05751	0.04043
1248000	0.00039	0.07076	0.04975
1272000	0.00042	0.08554	0.06014
1303000	0.00041	0.09923	0.06976
1332000	0.00043	0.10733	0.07546
1358000	0.00044	0.10862	0.07636
1412000	0.00045	0.10813	0.07602
1456000	0.0005	0.10252	0.07207
1473000	0.0005	0.09524	0.06696
1478000	0.00049	0.08881	0.06244
1496000	0.00054	0.07804	0.05486
1563000	0.00057	0.06687	0.04701
1603000	0.00058	0.05494	0.03862
1672000	0.00062	0.04226	0.02971
1714000	0.00063	0.03257	0.0229
1799000	0.00074	0.02249	0.01581
1882000	0.00079	0.01402	0.00986
1985000	0.00088	0.00851	0.00598
2020000	0.00094	0.00448	0.00315
1981000	0.00101	0.00208	0.00146
1931000	0.00109	0.0008	0.00056
1876000	0.00124	0.00033	0.00023
1848000	0.00134	0.00013	0.00009
1809000	0.00149	0.00007	0.00005
1801000	0.00144	0.00011	0.00008
1409000	0.00191	0	0
1742000	0.00187	0	0
1629000	0.00209	0	0
1589000	0.00232	0	0
1537000	0.00255	0	0
1512000	0.00277	0	0
1523000	0.00304	0	0
1549000	0.00332	0	0
1508000	0.0036	0	0
1466000	0.00402	0	0
1539000	0.00422	0	0
1591000	0.00462	0	0
1592000	0.00516	0	0
1691000	0.00566	0	0
1782000	0.00617	0	0
1887000	0.00688	0	0
2027000	0.00767	0	0
2214000	0.00818	0	0
2191000	0.00881	0	0
2076000	0.00867	0	0
1293000	0.01037	0	0
1381000	0.01186	0	0
1671000	0.01225	0	0
1610000	0.01334	0	0
1641000	0.01472	0	0
1583000	0.0156	0	0
1423000	0.01692	0	0
1223000	0.01964	0	0
1287000	0.02251	0	0
1298000	0.02448	0	0
1273000	0.02778	0	0
1188000	0.03085	0	0
1089000	0.03556	0	0
1055000	0.04068	0	0
990000	0.04524	0	0
911000	0.05144	0	0
823000	0.05802	0	0
755000	0.06665	0	0
685000	0.07321	0	0
614000	0.08293	0	0
551000	0.09218	0	0
458000	0.10381	0	0
372000	0.11901	0	0
307000	0.13242	0	0
253000	0.14842	0	0
203000	0.16711	0	0
170000	0.17485	0	0
110000	0.20954	0	0
89000	0.22624	0	0
68000	0.24846	0	0
52000	0.2621	0	0
32000	0.32528	0	0
60000	0.13595	0	0
