# Supplementary material for: An evaluation of fertility- and migration-based policy responses to Japan’s ageing population
Source: PLoS One. 2018 Dec 19;13(12):e0209285. doi: 10.1371/journal.pone.0209285 (PMC6300274; doi:10.1371/journal.pone.0209285)
Supplement: S2 File — (CSV) [file pone.0209285.s002.csv]

Year	Brazil	China	Phillipines	South Korea
1990	56445	150383	49106	688141
1995	178865	226056	75318	675535
2000	254413	335600	144882	635317
2005	217455	648120	198241	533836
2010	230552	687156	210181	565989
2015	182227	652413	210243	522486
