# Supplementary material for: An evaluation of fertility- and migration-based policy responses to Japan’s ageing population
Source: PLoS One. 2018 Dec 19;13(12):e0209285. doi: 10.1371/journal.pone.0209285 (PMC6300274; doi:10.1371/journal.pone.0209285)
Supplement: S3 File — (CSV) [file pone.0209285.s003.csv]

Year	Brazil	China	Phillipines	South Korea
1990	497223	4227807	2027283	1625095
1995	743292	4901412	2467638	1777594
2000	963876	5753739	3031119	1930230
2005	1212059	7192592	3658561	2015413
2010	1526897	8598028	4656379	2266276
2015	1544024	9546065	5316320	2345840
