# Supplementary material for: An evaluation of fertility- and migration-based policy responses to Japan’s ageing population
Source: PLoS One. 2018 Dec 19;13(12):e0209285. doi: 10.1371/journal.pone.0209285 (PMC6300274; doi:10.1371/journal.pone.0209285)
Supplement: S4 File — (R) [file pone.0209285.s004.R]

##########################################################################################################
#PAPER 1 REDUCED R SCRIPT
#
#1) Core fertility model
#2) Core immigration model
#3) 2050 migration proportion model
#4) Time trend models (base/mod. fert/mod. immig/combination
#5) Global supply of migrants
#

##########################################################################################################
#BASE DATA AND FUNCTIONS


options(digits=10) #set decimal places
# set path. Obviously readers will have to change this!

setwd("C://Users/Alex/Dropbox/Projects/DR/R model")
base.data <- read.table("C://Users/Alex/Dropbox/Projects/DR/Papers/Science paper/Data/Pop data/baseData2014.csv", header=TRUE, sep=",")


### Extract initial population, mortality, fertlity data
populationBase.data<-as.vector(base.data[,1])
populationBase.data = as.numeric(as.character(populationBase.data))
###USE TO RETURN TO INITIAL START VALUE!!!

mortalityRate.data<-as.vector(base.data[,2])
fertilityRate.data<-as.vector(base.data[,3])
fertilityProp.data<-as.vector(base.data[,4])

#Output matrix: columns=years
#make room for enough years

outputMatrix<-matrix(nrow = 101, ncol = 36)
outputMatrix[is.na(NA)] <- 0

deadPopulation<-as.vector(1:101)
femalePopulation<-as.vector(1:101)
newbirths<-as.vector(1:101)
remainingPopulation<-as.vector(1:101)
intermediatePopulation<-as.vector(1:101)
newPopulation<-as.vector(1:101)

#constant rates models until start date of policy => above model with seperate rates    
constantPopulation.Model<-function(population, mortality, fertility){
  
  deadPopulation<-population* mortality
  femalePopulation<-population*0.51
  newBirths<- sum(femalePopulation*fertility)
  
  remainingPopulation<-population-deadPopulation
  intermediatePopulation[1]<-newBirths
  intermediatePopulation[2:101]<-remainingPopulation[1:100]
  newPopulation<- intermediatePopulation
  return(newPopulation)
}


##########################################################################################################
#1) CORE FERTILITY MODEL: TFR 1.0-3.0 WITH FLEXIBLE START
##########################################################################################################

#policy initiation function 
dynamicPopulation.Model<-function(population, mortality, fertility){
  
  deadPopulation<-population* mortality
  femalePopulation<-population*0.51
  newBirths<- sum(femalePopulation*fertility)
  
  remainingPopulation<-population-deadPopulation
  intermediatePopulation[1]<-newBirths
  intermediatePopulation[2:101]<-remainingPopulation[1:100]
  newPopulation<- intermediatePopulation
  return(newPopulation)
}

#policy level
loopSet<-seq(1.0,3.0,by=0.05)
step.num<-length(loopSet)

fertility.output<-matrix(nrow=step.num,ncol=2)
fertility.output[is.na(NA)] <- 0

outputMatrix[,1]<-constantPopulation.Model(populationBase.data,mortalityRate.data,fertilityRate.data)
outputMatrix[,1]<-base.data[,1]

fertility.list <- list()

#CURRENT SETTING: 2005 BASE, H= Start date range from base, I= TFR range, K= Pop functions 


for (h in 6:16) {
  
  
  for (i in 1:step.num){
    
    newfertilityRate.data<-fertilityProp.data*loopSet[i]
    
    for (k in 2:(h-1)) {
      outputMatrix[,k]<-constantPopulation.Model(outputMatrix[,k-1],mortalityRate.data,fertilityRate.data)
      
    }
    
    for (k in h:36) {
      outputMatrix[,k]<-dynamicPopulation.Model(outputMatrix[,k-1],mortalityRate.data,newfertilityRate.data)
    }
    
    fertility.output[i,1]<-sum(newfertilityRate.data) 
    fertility.output[i,2]<-sum(outputMatrix[66:101,36])/sum(outputMatrix[16:65,36])
    
    colnames(fertility.output)<-c("TFR","OADR")
    
  }
  
  fertility.list[[h]] <-fertility.output
  names(fertility.list)[h]<- (h+2014)
}


#remove blank years before policy start
is.NullOb <- function(x) is.null(x) | all(sapply(x, is.null))

rmNullObs <- function(x) {
  x <- Filter(Negate(is.NullOb), x)
  lapply(x, function(x) if (is.list(x)) rmNullObs(x) else x)
}

cleanFertility.list<-rmNullObs(fertility.list)

is.list(cleanFertility.list)


#set axis with single point
#maybe expand right side of access
plot(cleanFertility.list$`2020`[,1],cleanFertility.list$`2020`[,2], type="n",ylim=c(0.4,0.8), xlab="TFR",
sub="Fertility stock flow model 2014-2015. 
Modelling the impact of target TFR upon Japan's OADR in 2050 dependent 
on start date between 2020 to 2030. Prior to start date mortality and
fertility were held constant at 2014 rates.", cex.sub = 1, font.sub = 3,

main="Figure 3: Fertility model 2050", xlim=c(1.0,3.2), ylab="OADR")

text(locator(), labels = c("Fertility stock flow model 2014-2015. 
Modelling the impact of target TFR upon Japan's OADR in 2050 dependent 
on start date between 2020 to 2030. Prior to start date mortality and
fertility were held constant at 2014 rates."),cex=0.7)


plot(cleanFertility.list$`2020`[,1],cleanFertility.list$`2020`[,2], type="n",ylim=c(0.4,0.8), xlab="TFR",
     main="Figure 3: Fertility model 2050", xlim=c(1.0,3.2), ylab="OADR")


plot(cleanFertility.list$`2020`[,1],cleanFertility.list$`2020`[,2], type="n",ylim=c(0.4,0.8), xlab="TFR",
     main=, xlim=c(1.0,3.2), ylab="OADR")


#ggplot?


for (i in 1:11)  {

  lines(cleanFertility.list[[i]][,1], cleanFertility.list[[i]][,2])
}

#When labelling, top line likely to be 2030, check!
text(locator(), labels = c("2030"),cex=0.7)


#UK current TFR
abline(v=1.9,col=3,lty=3)

#Germany current TFR
abline(v=1.38,col=2,lty=3)

#Canada current TFR
abline(v=1.61,col=4,lty=3)

#Japan data, 2015
abline(v=1.43,col=5,lty=3)
abline(h=0.43,col=5,lty=3)
text(locator(), labels = c("Japan 2014"),cex=0.7)


#current graph adjusted for Japan readings, including declines in TFR. Change initial ranges to revert or use 20160603 file


##########################################################################################################
#2) CORE MIGRATION MODEL
##########################################################################################################


#Variable migration integrated into new dynamic function
dynamicMigration.Model<-function(population, mortality, fertility){
  
  deadPopulation<-population* mortality
  femalePopulation<-population/2
  newBirths<- sum(femalePopulation*fertility)
  
  remainingPopulation<-population-deadPopulation
  intermediatePopulation[1]<-newBirths
  
  immigrantCohort<-loopSet2[i]/30
  immigrantPop[19:49] <- immigrantCohort
  expandedPopulation<-immigrantPop + remainingPopulation
  
  intermediatePopulation[2:101]<-expandedPopulation[1:100]
  newPopulation<- intermediatePopulation
  return(newPopulation)
}

#policy setting, annual increase of migrants
loopSet2<-seq(25000,1000000,by=5000)
step.num2<-length(loopSet2)

#output/input structures
immigrantPop<-as.vector(1:101)
immigrantPop[is.na(NA)] <- 0

migrant.outputMatrix<-matrix(nrow = 101, ncol = 36)
migrant.outputMatrix[is.na(NA)] <- 0
migrant.outputMatrix[,1]<-constantPopulation.Model(populationBase.data,mortalityRate.data,fertilityRate.data)

migrant.output<-matrix(nrow=step.num2,ncol=2)

migration.list <- list()

#CURRENT SETTING: 2005 BASE, 2020 START DATE

for (h in 6:16) {
  
  for (i in 1:step.num2){
    
    
    for (k in 2:(h-1)) {
      migrant.outputMatrix[,k]<-constantPopulation.Model(migrant.outputMatrix[,k-1],mortalityRate.data,fertilityRate.data)
      
    }
    
    for (k in h:36) {
      migrant.outputMatrix[,k]<-dynamicMigration.Model(migrant.outputMatrix[,k-1],mortalityRate.data,fertilityRate.data)
    }
    
    migrant.output[i,1]<-loopSet2[i]
    migrant.output[i,2]<-sum(migrant.outputMatrix[66:101,36])/sum(migrant.outputMatrix[16:65,36])
    
    colnames(migrant.output)<-c("AnnualMigrant","OADR")
    
    
  }
  migration.list[[h]] <-migrant.output
  names(migration.list)[h]<- (h+2014)
}

# remove NULL elements
cleanMigration.list <- list()
cleanMigration.list<-rmNullObs(migration.list)

is.list(cleanMigration.list)

#Force numeric rather than exponential values for x axis
options(scipen=10000)

#Plot on graph
plot(cleanMigration.list$`2020`[,1],cleanMigration.list$`2020`[,2], type="n",ylim=c(0.4,0.7),main="Figure 4: Migration model",xlim=c(0,1100000),xlab="Additional annual immigration ",ylab="OADR")

plot(cleanMigration.list$`2020`[,1],cleanMigration.list$`2020`[,2], type="n",ylim=c(0.4,0.7),xlim=c(0,1100000),xlab="Additional annual immigration ",ylab="OADR")

for (i in 1:11)  {
  lines(cleanMigration.list[[i]][,1], cleanMigration.list[[i]][,2],)
  
}
#Change x axis label, top line probably 2030 policy
text(locator(), labels = c("2020"),cex=0.7)


#UK annual immigrants
abline(v=55386,col=3,lty=3)

#Japan data, 2015
#probably dont add since japans annual intake unclear and prediction assumes 1.7% constant
abline(v=55386,col=5,lty=3)
abline(h=0.43,col=5,lty=3)
text(locator(), labels = c("Japan 2014"),cex=0.7)


##########################################################################################################
#3) 2050 migration proportion model: 2020 policy initiation
##########################################################################################################

#duplicated initation function
dynamicpropMigration.Model<-function(population, mortality, fertility){
  
  deadPopulation<-population* mortality
  femalePopulation<-population*0.51
  newBirths<- sum(femalePopulation*fertility)
  
  remainingPopulation<-population-deadPopulation
  intermediatePopulation[1]<-newBirths
  
  immigrantCohort<-loopSet3[i]/30
  immigrantPop[19:49] <- immigrantCohort
  expandedPopulation<-immigrantPop + remainingPopulation
  
  intermediatePopulation[2:101]<-expandedPopulation[1:100]
  newPopulation<- intermediatePopulation
  return(newPopulation)
}


#High frequency policy setting
loopSet3<-seq(0,1500000,by=5000)
step.num3<-length(loopSet3)

#Input/output matrices
population.outputMatrix<-matrix(nrow = 101, ncol = 36)
population.outputMatrix[is.na(NA)] <- 0
population.outputMatrix[,1]<-constantPopulation.Model(populationBase.data,mortalityRate.data,fertilityRate.data)


population.outputMatrix2025<-matrix(nrow = 101, ncol = 36)
population.outputMatrix2025[is.na(NA)] <- 0
population.outputMatrix2025[,1]<-constantPopulation.Model(populationBase.data,mortalityRate.data,fertilityRate.data)

migrantprop.output<-matrix(nrow=step.num3,ncol=4)
migrantprop.output2025<-matrix(nrow=step.num3,ncol=4)
migrantprop.outputfertility<-matrix(nrow=step.num3,ncol=4)


#Migration proportions of current immigrants
#from labour data excel (japan gov) age distribution of original 1.4 mil or so migrants as follows:
#15-19	0.067828842
#20-24	0.125034769
#25-29	0.164113682
#30-34	0.162184395
#35-39	0.14017908
#40-44	0.099715341
#45-49	0.082994853
#50-54	0.070622165
#55-59	0.050978156
#60-64	0.036348716
#65 and over	0.07135995
#final value over all remaining age groups
#using japan gov population data, UN has different stats

migrantdistribution<-as.vector(1:101)
migrantdistribution[is.na(NA)] <- 0

migrantdistribution[15:19] <- 0.0136
migrantdistribution[20:24] <- 0.025
migrantdistribution[25:29] <- 0.032
migrantdistribution[30:34] <- 0.032
migrantdistribution[35:39] <- 0.028
migrantdistribution[40:44] <- 0.02
migrantdistribution[45:49] <- 0.016
migrantdistribution[50:54] <- 0.014
migrantdistribution[55:59] <- 0.01
migrantdistribution[60:64] <- 0.0073
migrantdistribution[65:101] <- 0.00178

migrantpop.matrix<-matrix(nrow = 101, ncol = 36)
migrantpop.matrix[is.na(NA)] <- 0
migrantpop.intermediatematrix<-matrix(nrow = 101, ncol = 36)
migrantpop.intermediatematrix[is.na(NA)] <- 0
migrantpop.survivingmatrix<-matrix(nrow = 101, ncol = 36)
migrantpop.survivingmatrix[is.na(NA)] <- 0


migrantpop.intermediatematrix<-as.vector(1:101)
migrantpop.intermediatematrix[is.na(NA)] <- 0
migrantpop.survivingmatrix<-as.vector(1:101)
migrantpop.survivingmatrix[is.na(NA)] <- 0

migrant.total<-as.vector(1:step.num3)
migrant.total[is.na(NA)] <- 0
migrant.prop<-as.vector(1:step.num3)
migrant.prop[is.na(NA)] <- 0
pop.total<-as.vector(1:step.num3)
pop.total[is.na(NA)] <- 0

migrantscohort2<-as.vector(1)
migrantscohort2[is.na(NA)] <- 0
annualmigrants<-as.vector(1:101)
annualmigrants[is.na(NA)] <- 0


###starting from 2020 to 2050, proportion of migrants 

###2020,2025,2030 START DATES, MUST RUN IN ORDER SINCE THEY USE THE SAME FRAME WORKS

for (i in 1:step.num3) {
  
  migrantscohort2<-loopSet3[i]/30
  annualmigrants[19:49] <- migrantscohort2
  
  
  for (k in 2:5) {
    population.outputMatrix[,k]<-constantPopulation.Model(population.outputMatrix[,k-1],mortalityRate.data,fertilityRate.data)
    migrantpop.matrix[,k]<-sum((population.outputMatrix[,k]*0.011))*migrantdistribution
  }
  
  
  for (k in 6:36) {
    population.outputMatrix[,k]<-dynamicpropMigration.Model(population.outputMatrix[,k-1],mortalityRate.data,fertilityRate.data)
    
    migrantpop.survivingmatrix[1:101]<-(migrantpop.matrix[,k-1]*(1-mortalityRate.data))
    migrantpop.intermediatematrix[2:101]<-migrantpop.survivingmatrix[1:100]
    migrantpop.matrix[,k]<- annualmigrants + migrantpop.intermediatematrix
      
    }

  
  migrant.total[i]<-sum(migrantpop.matrix[,36])
  pop.total[i]<-sum(population.outputMatrix[,36])
  migrant.prop[i]<-sum(migrant.total[i]/ pop.total[i])
  
  migrantprop.output[i,1]<-loopSet3[i]
  migrantprop.output[i,2]<-pop.total[i]
    migrantprop.output[i,3]<-migrant.prop[i]
  migrantprop.output[i,4]<-sum(population.outputMatrix[66:101,36])/sum(population.outputMatrix[16:65,36])
  
  colnames(migrantprop.output)<-c("Annualmigrants", "TotalPop","MigrantProp","OADR")

  
}

#2025 START DATE


for (i in 1:step.num3) {
  
  migrantscohort2<-loopSet3[i]/30
  annualmigrants[19:49] <- migrantscohort2
  
  
  for (k in 2:10) {
    population.outputMatrix[,k]<-constantPopulation.Model(population.outputMatrix[,k-1],mortalityRate.data,fertilityRate.data)
    migrantpop.matrix[,k]<-sum((population.outputMatrix[,k]*0.011))*migrantdistribution
  }
  
  
  for (k in 11:36) {
    population.outputMatrix[,k]<-dynamicpropMigration.Model(population.outputMatrix[,k-1],mortalityRate.data,fertilityRate.data)
    
    migrantpop.survivingmatrix[1:101]<-(migrantpop.matrix[,k-1]*(1-mortalityRate.data))
    migrantpop.intermediatematrix[2:101]<-migrantpop.survivingmatrix[1:100]
    migrantpop.matrix[,k]<- annualmigrants + migrantpop.intermediatematrix
    
  }
  
  
  migrant.total[i]<-sum(migrantpop.matrix[,36])
  pop.total[i]<-sum(population.outputMatrix[,36])
  migrant.prop[i]<-sum(migrant.total[i]/ pop.total[i])
  
  migrantprop.output2025[i,1]<-loopSet3[i]
  migrantprop.output2025[i,2]<-pop.total[i]
  migrantprop.output2025[i,3]<-migrant.prop[i]
  migrantprop.output2025[i,4]<-sum(population.outputMatrix[66:101,36])/sum(population.outputMatrix[16:65,36])
  
  colnames(migrantprop.output2025)<-c("Annualmigrants", "TotalPop","MigrantProp","OADR")
  
  
}


#combination

for (i in 1:step.num3) {
  
  migrantscohort2<-loopSet3[i]/30
  annualmigrants[19:49] <- migrantscohort2
  
  
  for (k in 2:5) {
    population.outputMatrix[,k]<-constantPopulation.Model(population.outputMatrix[,k-1],mortalityRate.data,fertilityRate.data)
    migrantpop.matrix[,k]<-sum((population.outputMatrix[,k]*0.011))*migrantdistribution
  }
  
  
  for (k in 6:36) {
    population.outputMatrix[,k]<-dynamicpropMigration.Model(population.outputMatrix[,k-1],mortalityRate.data,combofertility.data)
    
    migrantpop.survivingmatrix[1:101]<-(migrantpop.matrix[,k-1]*(1-mortalityRate.data))
    migrantpop.intermediatematrix[2:101]<-migrantpop.survivingmatrix[1:100]
    migrantpop.matrix[,k]<- annualmigrants + migrantpop.intermediatematrix
    
  }
  
  
  migrant.total[i]<-sum(migrantpop.matrix[,36])
  pop.total[i]<-sum(population.outputMatrix[,36])
  migrant.prop[i]<-sum(migrant.total[i]/ pop.total[i])
  
  migrantprop.outputfertility[i,1]<-loopSet3[i]
  migrantprop.outputfertility[i,2]<-pop.total[i]
  migrantprop.outputfertility[i,3]<-migrant.prop[i]
  migrantprop.outputfertility[i,4]<-sum(population.outputMatrix[66:101,36])/sum(population.outputMatrix[16:65,36])
  
  colnames(migrantprop.outputfertility)<-c("Annualmigrants", "TotalPop","MigrantProp","OADR")
  
  
}

#Graphs
###lines function must be repeated for each different start date, plot function only during initial stage

#Based on 2050 population derived from static 2005 rates. Migrant percentage represents additional workforce requirement
plot(migrantprop.output[,4],(migrantprop.output[,3]*100), type="n",ylim=c(0,45), xlim=c(0.4,0.7),main="Figure 5: Required migrant populations by 2050 OADR", xlab="2050 OADR",ylab="Migrant percentage")

lines(migrantprop.output[,4],(migrantprop.output[,3]*100), xlab="2050 OADR",ylab="Migrant percentage", col="royalblue")

#2025 line
lines(migrantprop.output2025[,4],(migrantprop.output2025[,3]*100), xlab="2050 OADR",ylab="Migrant percentage")

#combo fertility line

lines(migrantprop.outputfertility[,4],(migrantprop.outputfertility[,3]*100), xlab="2050 OADR",ylab="Migrant percentage",col="lightblue")


#COuntry past data
#Japan 2015
abline(h=1.6,col=3,lty=3)
#France 2015
abline(h=12.1,col=3,lty=3)
#Australia 2015
abline(h=28.2,col=3,lty=3)

text(locator(), labels = c("Australia 2015"),cex=0.7)

legend.textMigrantprop<-as.vector(1:2)
legend.textMigrantprop[1]<-"Migration model"
legend.textMigrantprop[2]<-"Combination model"


legend(0.55,40, legend.textMigrantprop, lty=1, lwd=2.5, col=c("royalblue","lightblue")) 


text(locator(), labels = c("Fertility policy"),cex=0.7)
text(locator(), labels = c("impact begins"),cex=0.7)


#Bar graph showing relative position of Japan preserving 2015 OADR
#OADR of 0.43 corresponds to percentage of 30%

migrantprop.data <- read.table("C://Users/Alex/Dropbox/Projects/DR/R model/migrantpropData.csv", header=TRUE, sep=",")

countryprop.countries <- migrantprop.data[,c(2,3)]

migrantprop.sortedcountries<-countryprop.countries[order(countryprop.countries[,2]),]

cols <- c("white", "red")
pos<-(1:33)
pos[1]<-2
pos[3:31]<-1
pos[33]<-1
pos[2]<-1
pos[32]<-2

barplot(migrantprop.sortedcountries[,2], main="Figure 6: OECD migrant population comparisons if Japan maintains 2015 OADR in 2050
", xlab = "Country", ylab = "Migrant population percentage", ylim=c(0,50)
        , names.arg=migrantprop.sortedcountries[,1], las=3, col = cols[pos])


##########################################################################################################
#4) Time trend models (base/mod. fert/mod. immig/combination
##########################################################################################################

#Constant rate model 2014-2050

basemodel.outputMatrix<-matrix(nrow = 101, ncol = 36)
basemodel.outputMatrix[is.na(NA)] <- 0
basemodel.outputMatrix[,1]<-constantPopulation.Model(populationBase.data,mortalityRate.data,fertilityRate.data)


for (k in 2:36) {
  basemodel.outputMatrix[,k]<-constantPopulation.Model(basemodel.outputMatrix[,k-1],mortalityRate.data,fertilityRate.data)
  
  
}

#Moderate fertility model 2014-2020-2050
#OECD average 2000s: 1.7 (OECD 2014 data)

modfertility.Model<-function(population, mortality, fertility){
  
  deadPopulation<-population* mortality
  femalePopulation<-population*0.51
  newBirths<- sum(femalePopulation*fertility)
  
  remainingPopulation<-population-deadPopulation
  intermediatePopulation[1]<-newBirths
  intermediatePopulation[2:101]<-remainingPopulation[1:100]
  newPopulation<- intermediatePopulation
  return(newPopulation)
}

modfertility.outputMatrix<-matrix(nrow = 101, ncol = 36)
modfertility.outputMatrix[is.na(NA)] <- 0
modfertility.outputMatrix[,1]<-constantPopulation.Model(populationBase.data,mortalityRate.data,fertilityRate.data)

modfertility.data<-fertilityProp.data*1.7

for (k in 2:5) {
  modfertility.outputMatrix[,k]<-constantPopulation.Model(modfertility.outputMatrix[,k-1],mortalityRate.data,fertilityRate.data)
  
  }

for (k in 6:36) {
  modfertility.outputMatrix[,k]<-modfertility.Model(modfertility.outputMatrix[,k-1],mortalityRate.data,modfertility.data)
  
}

#Moderate immigration model 2014-2020-2050
#10% increase from 2014's 1.7% immigrant population 216,032 a year. 

modmigration.Model<-function(population, mortality, fertility){
  
  deadPopulation<-population* mortality
  femalePopulation<-population/2
  newBirths<- sum(femalePopulation*fertility)
  
  remainingPopulation<-population-deadPopulation
  intermediatePopulation[1]<-newBirths
  
  immigrantCohort<-216000/30
  immigrantPop[19:49] <- immigrantCohort
  expandedPopulation<-immigrantPop + remainingPopulation
  
  intermediatePopulation[2:101]<-expandedPopulation[1:100]
  newPopulation<- intermediatePopulation
  return(newPopulation)
}

  modmigration.outputMatrix<-matrix(nrow = 101, ncol = 36)
  modmigration.outputMatrix[is.na(NA)] <- 0
  modmigration.outputMatrix[,1]<-constantPopulation.Model(populationBase.data,mortalityRate.data,fertilityRate.data)
  
  
for (k in 2:5) {
  modmigration.outputMatrix[,k]<-constantPopulation.Model(modmigration.outputMatrix[,k-1],mortalityRate.data,fertilityRate.data)
  
}

for (k in 6:36) {
  modmigration.outputMatrix[,k]<-modmigration.Model(modmigration.outputMatrix[,k-1],mortalityRate.data,fertilityRate.data)
}

#Combination model 2005-2020-2050
#Fertility 1.7 and 216,000 immigrants a year
  
  #!!! Combo population seems to underestimate impact of fertility?
  
  combo.Model<-function(population, mortality, fertility){
    
    deadPopulation<-population* mortality
    remainingPopulation<-population-deadPopulation
    
    femalePopulation<-population*0.51
    newBirths<- sum(femalePopulation*fertility)
    intermediatePopulation[1]<-newBirths
    
    immigrantCohort<-216000/30
    immigrantPop[19:49] <- immigrantCohort
    expandedPopulation<-immigrantPop + remainingPopulation
    
    intermediatePopulation[2:101]<-expandedPopulation[1:100]
    newPopulation<- intermediatePopulation
    return(newPopulation)
  }
    
    combo.outputMatrix<-matrix(nrow = 101, ncol = 36)
    combo.outputMatrix[is.na(NA)] <- 0
    combo.outputMatrix[,1]<-constantPopulation.Model(populationBase.data,mortalityRate.data,fertilityRate.data)
  
    combofertility.data<-fertilityProp.data*1.7
    
    for (k in 2:5) {
      combo.outputMatrix[,k]<-constantPopulation.Model(combo.outputMatrix[,k-1],mortalityRate.data,fertilityRate.data)
      
    }
    
    for (k in 6:36) {
      combo.outputMatrix[,k]<-combo.Model(combo.outputMatrix[,k-1],mortalityRate.data,combofertility.data)
    }
  
    ###graph time trends
    
  
    
    basemodel.oadr<-as.vector(1:36)
    fertilitymodel.oadr<-as.vector(1:36)
    migrantmodel.oadr<-as.vector(1:36)
    combomodel.oadr<-as.vector(1:36)
    timetrend.year<-as.vector(2015:2050)
    
    
    for (i in 1:36){ 
      basemodel.oadr[i]<-sum(basemodel.outputMatrix[66:101,i])/sum(basemodel.outputMatrix[16:65,i])
  
      print(sum(basemodel.outputMatrix[66:101,18]))
      print(sum(basemodel.outputMatrix[16:65,18]))
    
      }
    
    for (i in 1:36){ 
      fertilitymodel.oadr[i]<-sum(modfertility.outputMatrix[66:101,i])/sum(modfertility.outputMatrix[16:65,i])}
   
    for (i in 1:36){ 
      migrantmodel.oadr[i]<-sum(modmigration.outputMatrix[66:101,i])/sum(modmigration.outputMatrix[16:65,i])}
    
    for (i in 1:36){ 
      combomodel.oadr[i]<-sum(combo.outputMatrix[66:101,i])/sum(combo.outputMatrix[16:65,i])}
     
    basemodel.data<- cbind(basemodel.oadr, timetrend.year)
    fertilitymodel.data<- cbind(fertilitymodel.oadr, timetrend.year)
    migrantmodel.data<- cbind(migrantmodel.oadr, timetrend.year)
    combomodel.data<- cbind(combomodel.oadr, timetrend.year)
    
    
    
    plot(basemodel.data[,2],basemodel.data[,1], type="n",ylim=c(0.3,0.7),xlim=c(2014,2050),main="Figure 1: Representative policy time trends 2015-2050
",xlab="Year",ylab="OADR")
    
    lines(basemodel.data[,2],basemodel.data[,1], lwd=2.5, col="black")
    lines(fertilitymodel.data[,2],fertilitymodel.data[,1], lwd=2.5,col="royalblue")
    lines(migrantmodel.data[,2],migrantmodel.data[,1], lwd=2.5,col="cyan")
    lines(combomodel.data[,2],combomodel.data[,1], lwd=2.5,col="lightblue")
    
    legend.text<-as.vector(1:4)
    legend.text[1]<-"Base"
    legend.text[2]<-"Fertility"
    legend.text[3]<-"Migration"
    legend.text[4]<-"Combination"

    legend(2037,0.4, legend.text, lty=1, lwd=2.5, col=c("black","royalblue","cyan","lightblue")) 
    

    text(locator(), labels = c("Fertility policy"),cex=0.7)
    text(locator(), labels = c("impact begins"),cex=0.7)
    

    #Proportion of over 65 for base level population, 36% 
    #For the fertility graph at base level fertility but should produce same result as base
    sum(basemodel.outputMatrix[66:101,36])/sum(basemodel.outputMatrix[1:101,36])
    
 
     
##########################################################################################################
#5   Global supply of migrants
##########################################################################################################
    
    #Main supplies Korea, Phillipines, China, Brazil
    
    #regress to 2050 then assess proportion which japan must take?
    
    #Import UN data, Trends in International Migrant Stock 2015. Global and to Japan
    migrantsupply.total <- read.table("C://Users/Alex/Dropbox/Projects/DR/R model/countrytotalmigrantsupply.csv", header=TRUE, sep=",")
    migrantsupply.japan <- read.table("C://Users/Alex/Dropbox/Projects/DR/R model/countryjapanmigrantsupply.csv", header=TRUE, sep=",")
    
    #Option 1: Compare 2050 needs (44087269) to 2015 situation
    
    migrantsupply.total2015 <- migrantsupply.total[6,2:5]
    sum(migrantsupply.total2015) #18752249
    
    44087269/18752249*100 #235% of total available immigrants from main four suppliers
    
    migrantsupply.japan2015 <- migrantsupply.japan[6,2:5]
    sum(migrantsupply.japan2015) #1567369
    
    1567369/44087269*100 #current supply would be 5.94% of total necessary
    
    
     
     #2050 population, migrant percent migrantprop.output
    # 146957563  0.29743647
    
